# Supplementary material for: Infection Prevention and Control in Three Tertiary Healthcare Facilities in Freetown, Sierra Leone during the COVID-19 Pandemic: More Needs to Be Done!
Source: Int J Environ Res Public Health. 2022 Apr 26;19(9):5275. doi: 10.3390/ijerph19095275 (PMC9105082; doi:10.3390/ijerph19095275)
Supplement: Supplementary file 1 [file ijerph-19-05275-s001.zip]

Archive with 1 entries (1 files):
- ijerph-1624945-supplementary.pdf
